# Supplementary material for: Characteristics and Components of Self-Management Interventions for Improving Quality of Life in Cancer Survivors: A Systematic Review
Source: Cancers (Basel). 2023 Dec 19;16(1):14. doi: 10.3390/cancers16010014 (PMC10777971; doi:10.3390/cancers16010014)
Supplement: Supplementary file 1 [file cancers-16-00014-s001.zip]

Archive with 3 entries (2 files):
- cancers-2718461-supplementary/cancers-2718461-supplementary/
- cancers-2718461-supplementary/cancers-2718461-supplementary/Supplementary Data S1.xlsx
- cancers-2718461-supplementary/cancers-2718461-supplementary/Supplementary tables.pdf
