# Supplementary material for: Characteristics and Components of Self-Management Interventions for Improving Quality of Life in Cancer Survivors: A Systematic Review
Source: Cancers (Basel). 2023 Dec 19;16(1):14. doi: 10.3390/cancers16010014 (PMC10777971; doi:10.3390/cancers16010014)
Supplement: Supplementary file 1 [file cancers-16-00014-s001.zip › cancers-2718461-supplementary/cancers-2718461-supplementary/Supplementary Data S1.xlsx]

## Sheet: QoL findings
Study	QoL instrument(s) used	Timepoint(s) measured	Control group?	Baseline mean value for QoL (SD) - intervention (or single group)	Baseline mean value for QoL (SD) - control	Follow-up QoL (SD) - intervention (or single group)	Follow-up QoL (SD) - control	Any significant differences reported
Chambers 2018	AQoL-8D	Baseline, 2 months	Yes	0.55 (0.18)	0.62 (0.19)	2m: 0.65 (0.16)	2m: 0.64 (0.21)	No
Faithfull 2010	EORTC QLQ-C30, EORTC QLQ-PR25	Baseline, 6 months	No	Global QoL 71.1, Emotional functioning 85.6, Physical functioning 87.1, Role functioning 76.7, Cognitive functioning 85.2, Social functioning 83.3, Urinary symptoms 30.8	NA	Global QoL 73.9, Emotional functioning 92.8, Physical functioning 88.0, Role functioning 83.3, Cognitive functioning 83.3, Social functioning 90.0, Urinary symptoms 21.3	NA	From baseline to follow-up, there were significant improvements to emotional functioning (P=.018) and reduced urinary symptoms (p=.005).
Foster 2016	FACT-G	Baseline, 6 weeks, 12 weeks	Yes	72.9 (16.2)	71.4 (17.8)	6w: 74.1 (18.0), 12w: 75.0 (19.4)	6w: 76.9 (17.4), 12w: 78.7 (18.5)	No
Frankland 2019	FACT-G, EPIC-26	Baseline, 4 months, 8 months	Yes	FACT-G: Total 89.4 (13.4), Physical well-being 24.5 (4.0), Social well-being 21.7 (4.5), Emotional well-being 20.5 (3.2), Functional well-being 22.5 (5.2) EPIC-26: Urinary incontinence 83.3 (20.3) Urinary irritative 87.3 (13.2) Bowel 88.5 (17.3) Sexual 20.7 (21.6) Hormonal 77.7 (19.8)	FACT-G: Total 87.6 (15.2), Physical well-being 24.3 (4.2), Social well-being 21.3 (4.9), Emotional well-being 20.2 (3.7), Functional well-being 21.8 (6.1) EPIC-26: Urinary incontinence 80.3 (22.3) Urinary irritative 85.9 (14.3) Bowel 87.5 (17) Sexual 18.4 (21) Hormonal 78 (21.3)	FACT-G: Total 4m 89.2 (13.1), 8m 88.4 (14.2), Physical well-being 4m 24.8 (3.6), 8m 24.5 (4.2), Social well-being 4m 21.0 (4.9), 8m 21.0 (4.9), Emotional well-being 4m 20.5 (3.4), 8m 20.5 (3.5), Functional well-being 4m 22.6 (5.0), 8m 22.4 (5.3) EPIC-26: Urinary incontinence 4m 84.4 (19.7), 8m 84.9 (19.6) Urinary irritative 4m 87.8 (13.7), 8m 88.2 (13.2) Bowel 4m 90.4 (14.6), 8m 90.2 (14.8) Sexua…	FACT-G: Total 4m 87.4 (14.0), 8m 87.2 (14.6), Physical well-being 4m 24.2 (4.2), 8m 24.0 (4.3), Social well-being 4m 21.0 (5.7), 8m 21.2 (5.2), Emotional well-being 4m 20.5 (3.5), 8m 20.2 (3.7), Functional well-being 4m 21.6 (6.1), 8m 21.7 (5.7) EPIC-26: Urinary incontinence 4m 81.8 (19.6), 8m 82 (19.8) Urinary irritative 4m 87.5 (14.8), 8m 87.7 (14.8) Bowel 4m 86.7 (18.3), 8m 87.7 (14.8) Sexual …	Significant improvements for the EPIC-26 bowel subscale for men in the programme group compared to the comparator group at 4 month (mean difference = 2.7, 95% CI 0.5-4.9, p=.016) and 8 month (mean difference 3.6, 95% CI 1.2-6.1, p=.003) follow-up.
Fu 2016	BCLE-SEI	Baseline, 12 weeks	No	NR	NA	NR	NA	At 12 weeks post-intervention, pain had less interference with their enjoyment of life (95% CI, 0.00–0.69; P=0.015), less interference on normal work (95% CI, 0.00–0.69; P=0.016); less difficulty in completing simple task (95% CI, 0.00–0.69; P=0.015); less experiences of being fed up and frustrated by pain (95% CI, 0.00–0.51; P=0.004). In addition, pain had lower negative affect on cleaning house…
Gregoire 2020, Gregoire 2021	FACT-Cog	Baseline, 8 weeks	Yes	Perceived cognitive impairments 42.39 (16.36) Impact of PCI on QoL 7.94 (4.57) Comments from others 13.92 (2.92) Perceived cognitive abilities 14.15 (6.17)	Perceived cognitive impairments 43.02 (14.10) Impact of PCI on QoL 7.85 (4.69) Comments from others 13.89 (2.68) Perceived cognitive abilities 14.30 (4.97)	Perceived cognitive impairments 46.65 (15.10) Impact of PCI on QoL 9.79 (4.15) Comments from others 14.15 (3.19) Perceived cognitive abilities 16.24 (5.27)	Perceived cognitive impairments 44.38 (13.26) Impact of PCI on QoL 8.13 (4.85) Comments from others 14.11 (3.31) Perceived cognitive abilities 13.74 (4.91)	From baseline to post-intervention, the intervention group showed significant improvements in perceived cognitive impairments (p=.02), impact of PCI on QoL (p=.004), and perceived cognitive abilities (p=.004).
Kazer 2011	PCI	Baseline, 5 weeks, 10 weeks	No	Physical function 72.77 Physical role limitations 77.77 Emotional role limitations 77.77 Energy 49.64 Emotional health 76.89 Social health 76.39 Pain 73.05 General health 63.88 Health change 66.66 Urinary function 95.59 Sexual function 52.36 Urinary bother 86.11	NA	Physical function 5w 83.33, 10w 78.33 Physical role limitations 5w 83.33, 10w 70.83 Emotional role limitations 5w 72.22, 10w 66.66 Energy 5w 59.17, 10w 51.67 Emotional health 5w 85, 10w 63.67 Social health 5w 85.42, 10w 76.25 Pain 5w 77.08, 10w 75 General health 5w 58.33, 10w 57.5 Health change 5w 54.17, 10w 52.5 Urinary function 5w 93.93, 10w 83.93 Sexual function 5w 58.55, 10w 43.3 Urinary both…	NA	No
Kim 2021	SF-36	Baseline, 8 weeks, 20 weeks	Yes	Physical functioning 73.3 (15.5) Role - physical 38.8 (39.6) Role - emotional 59.6 (42.2) Fatigue 57.7 (18) Emotional well-being 72.0 (17.7) Social functioning 73.7 (23.6) Pain 64.5 (19.9) General health perception 51.7 (16.6)	Physical functioning 68.9 (18.6) Role - physical 40.4 (41.2) Role - emotional 48.8 (18.8) Fatigue 48.8 (18.8) Emotional well-being 65.4 (21) Social functioning 75.5 (22) Pain 64.6 (19.5) General health perception 52.7 (18.4)	Physical functioning 8w 76.2 (12.5), 20w 78.2 (13.9) Role - physical 8w 54.8 (38.5), 20w 61.7 (38.6) Role - emotional 8w 73 (34), 20w 65.2 (38) Fatigue 8w 63.6 (17.2), 20w 64 (16.8) Emotional well-being 8w 79 (15.7), 20w 75.9 (16.3) Social functioning 8w 81.9 (15.2), 20w 80.3 (17.6) Pain 8w 76.2 (16.2), 20w 76.6 (17.8) General health perception 8w 58.3 (16), 20w 59.4 (16.1)	Physical functioning 8w 70.7 (12.6), 20w 73.6 (15.5) Role - physical 8w 50.5 (43.8), 20w 58 (40.7) Role - emotional 8w 60.3 (45.9), 20w 68.8 (39.6) Fatigue 8w 52.6 (20.5), 20w 56.3 (20.2) Emotional well-being 8w 69.6 (18.9), 20w 71.7 (18.4) Social functioning 8w 74.6 (23), 20w 80.4 (18.5) Pain 8w 68.6 (19.7), 20w 74.5 (19.1) General health perception 8w 53 (19.1), 20w 54.3 (18)	From baseline to 8 weeks, the intervention group showed significant improvements to social functioning (p=.02), pain (p=.018), and general health perception (p=.022). From baseline to 20 weeks, the intervention group showed significant improvements to general health perception (p=.029). The intervention group showed significantly greater improvements to general health perception at 8 and 20 weeks…
Korstjens 2008, Korstjens 2011, May 2008, May 2009, van Weert 2010a	EORTC QLQ-C30, SF-36	Baseline, post-intervention, 3 months, 9 months	Yes	QLQ-C30: Global PT 57.7 (16.7), PT+CBT 56.5 (18.4) Physical PT 73.9 (14.2), PT+CBT 71.7 (13.3) Role PT 59.6 (24.2), PT+CBT 55.0 (24.2) Emotional PT 63.6 (21.0), PT+CBT 60.7 (22.1) Cognitive PT 66.9 (24.6), PT+CBT 62.3 (27.0) Social PT 64.5 (26.4), PT+CBT 61.4 (27.4) Fatigue PT 49.0 (22.0), PT+CBT 52.8 (24.5) SF-36: Role - physical PT 27.1 (35.8), PT+CBT 18.8 (27.1) Role - emotional PT 52.3 (43.7)…	Role - physical 25 (31.7) Role - emotional 59 (42.7) Physical functioning 62.5 (19.7) Social functioning 64.7 (19.8) Mental health 64.9 (15.9) Vitality 45.3 (16.9) Pain 70 (27.6) General health perception 53.6 (21.5) Health change 45.2 (32.6)	QLQ-C30: Global post PT 74.1 (14.8), PT+CBT 71.3 (16.4), 3m PT 71.1 (18.7), PT+CBT 66.5 (20.7), 9m PT 70.2 (18.2), PT+CBT 67.9 (19.6) Physical post PT 84.1 (12), PT+CBT 85.5 (10.5), 3m PT 83.6 (16.3), PT+CBT 83.8 (13.3), 9m PT 85.2 (14.6), PT+CBT 82.5 (15.6) Role post PT 74 (24.3), PT+CBT 75.2 (20), 3m PT 74.9 (23.4), PT+CBT 67.4 (24), 9m PT 77 (24.5), PT+CBT 70.8 (26.2) Emotional post PT 76 (19.…	Post-rehabilitation: Role - physical 32.9 (39.7) Role - emotional 66.7 (41.6) Physical functioning 68.2 (20.2) Social functioning 71.6 (20.1) Mental health 68 (17) Vitality 51.7 (18.7) Pain 73.3 (26.1) General health perception 56.3 (19.4) Health change 55.4 (32.6)	From baseline to post-intervention, 3 month, and 9 month follow-up, both intervention groups significantly improved in global quality of life, physical, role, emotional, cognitive, and social functioning, and fatigue (all p<.001). From baseline to post-intervention, the combined rehabilitation groups showed significantly greater improvements than the waiting list control in role-physical (change …
Krouse 2016, Hornbrook 2018, Cidav 2021	CoH-QoL-O	Baseline, post-intervention, 6 months	No	Total 6.3 (1.8), Physical wellbeing 6.6 (1.8), Psychological wellbeing 6.4 (1.8), Social wellbeing 5.9 (2.0), Spiritual wellbeing 6.4 (2.4)	NA	Total post 7.0 (1.8), FU 7.1 (1.7), Physical wellbeing post 7.4 (1.8), FU 7.5 (1.6), Psychological wellbeing post 6.8 (2.0), FU 7.0 (1.9), Social wellbeing post 7.1 (1.9), FU 7.0 (1.9), Spiritual wellbeing post 6.3 (2.2), FU 6.8 (2.3)	NA	Significantly improved total QoL (p=.03), physical wellbeing (p=.01), and social wellbeing (p=.005) from baseline to 6 month follow-up.
Kvale 2016	SF-36	Baseline, 3 months	Yes	Physical functioning 45.35 (9.68), Role physical 40.51 (11.15), Bodily pain 47.07 (10.15), General health 48.33 (10.09), Vitality 48.28 (11.56), Social functioning 44.38 (12.33), Role emotional 41.91 (13.06), Mental health 50.09 (10.88), Physical component 44.87 (8.61), Mental component 47.17 (11.70)	Physical functioning 43.10 (11.96), Role physical 41.37 (13.26), Bodily pain 44.19 (10.50), General health 49.55 (9.57), Vitality 45.78 (11.12), Social functioning 44.89 (11.58), Role emotional 43.73 (12.74), Mental health 48.91 (10.75), Physical component 43.45 (10.20), Mental component 47.60 (10.44)	Physical functioning 47.77 (9.03), Role physical 46.87 (11.39), Bodily pain 48.71 (10.13), General health 50.73 (9.51), Vitality 50.40 (10.43), Social functioning 47.57 (9.48), Role emotional 48.97 (9.01), Mental health 52.96 (8.77), Physical component 47.31 (10.37), Mental component 51.44 (8.76)	Physical functioning 44.17 (11.87), Role physical 39.55 (12.66), Bodily pain 43.91 (11.60), General health 49.84 (9.68), Vitality 47.73 (11.62), Social functioning 45.57 (12.31), Role emotional 43.70 (14.24), Mental health 49.83 (11.94), Physical component 43.10 (11.02), Mental component 48.68 (12.09)	Significantly greater improvements in the intervention group than the control group from baseline to 3 month follow-up for role - physical (mean difference 6.36 vs -1.82, p=.019), role - emotional (mean difference 7.06 vs -0.03, p=.041), and mental component scores (mean difference 4.27 vs 1.08, p=.047). 40 to 60% of the intervention group had clinically meaningful improvements (an improvement of…
Lawn 2015, Miller 2016	EORTC QLQ-C30	Baseline, 6 weeks, 12 weeks	No	Global health status 71.53 (17.57) Physical functioning 90 (11.54) Role functioning 83.33 (25.62) Emotional functioning 81.39 (25.47) Cognitive functioning 86.11 (15.62) Social functioning 76.39 (22.98) Fatigue 26.84 (22.46) Nausea and vomiting 1.39 (4.81) Pain 13.89 (18.58) Dyspnoea 11.11 (21.71) Insomnia 22.22 (25.95) Appetite loss 8.33 (15.08) Constipation 11.11 (16.41) Diarrhoea 0 (0) Financi…	NA	Global health status 6w 77.78 (15.21), 12w 83.33 (11.24) Physical functioning 6w 94.44 (7.43), 12w 95 (7.03) Role functioning 6w 90.28 (15.01), 12w 91.67 (15.08) Emotional functioning 6w 77.92 (20), 12w 86.94 (12.61) Cognitive functioning 6w 88.89 (12.97), 12w 88.89 (12.97) Social functioning 6w 90.28 (19.41), 12w 93.06 (16.6) Fatigue 6w 20.36 (19.44), 12w 19.43 (15.07) Nausea and vomiting 6w 2.7…	NA	Significantly improved global health status (p=.023), physical functioning (p=.05), and social functioning (p=.037) in the intervention group from baseline to 12 weeks follow-up.
Lee 2010	FACT-G	Baseline, 24 weeks	No	FACT-G overall 79.38 (9.18) Emotional wellbeing 19.48 (2.52) Functional wellbeing 23.48 (4.51) Physical wellbeing 20.52 (3.57) Social wellbeing 15.9 (4.44)	NA	FACT-G overall 78.81 (12.9) Emotional wellbeing 20.57 (2.94) Functional wellbeing 19.76 (7.89) Physical wellbeing 21.62 (1.96) Social wellbeing 16.86 (5.63)	NA	No
Lee 2014	EORTC QLQ-C30	Baseline, 12 weeks	Yes	Global QoL 53.1, Physical functioning 75.4, Role functioning 70.5, Emotional functioning 68.3, Cognitive functioning 74.2, Social functioning 73, Nausea/vomiting 6.8, Insomnia 29.3, Pain 21.4, Dyspnoea 13.6, Appetite loss 14, Constipation 21, Diarrhea 13.2, Financial difficulties 19.3	Global QoL 52.6, Physical functioning 75.5, Role functioning 69.2, Emotional functioning 70.8, Cognitive functioning 74.3, Social functioning 73.6, Nausea/vomiting 8.7, Insomnia 27.2, Pain 20.3, Dyspnoea 13.8, Appetite loss 12.3, Constipation 23, Diarrhea 7, Financial difficulties 18.1	Global QoL 56.4, Physical functioning 83.6, Role functioning 74.7, Emotional functioning 71.1, Cognitive functioning 71.7, Social functioning 77.4, Nausea/vomiting 5.8, Insomnia 26.1, Pain 21.5, Dyspnoea 10.4, Appetite loss 9.6, Constipation 18.6, Diarrhea 4.1, Financial difficulties 7.9	Global QoL 53.1, Physical functioning 75.9, Role functioning 76.1, Emotional functioning 69.6, Cognitive functioning 71.7, Social functioning 74.4, Nausea/vomiting 9.4, Insomnia 31.9, Pain 25.2, Dyspnoea 15.2, Appetite loss 24.4, Constipation 15.8, Diarrhea 4.7, Financial difficulties 17.5	Significantly greater improvements to physical functioning (p=.023) and reduced appetite loss (p=.034) from baseline to 12 weeks in the intervention group, than the control group.
Loubani 2021	FACT-B	Baseline, 6 weeks, 12 weeks	Yes	Total 91.5 (20.11) Emotional well-being 15.89 (4.31)	Total 89.13 (14.82) Emotional well-being 16.06 (4.02)	Total 6w 99.12 (21.24), 12w 100.75 (23.05) Emotional well-being 6w 17.11 (4.78), 12w 17.22 (4.6)	Total 6w 94.99 (16.28), 12w 95.31 (16.83) Emotional well-being 6w 17.18 (5.02), 12w 16.82 (4.6)	From baseline to 6 weeks, the intervention group showed significant improvements to total FACT-B scores (p=.001).
Manne 2020	EORTC QLQ-HN35	Baseline, 2 months, 6 months	No	Total 22.49 (2.02), Coughing 1.71 (0.1) Dry mouth 2.52 (0.14) Feeding tube 1.05 (0.03) Felt ill 1.34 (0.07) Nutritional supplements 1.46 (0.06) Opening mouth 1.79 (0.12) Pain 1.54 (0.08) Pain killers 1.24 (0.05) Trouble with social contact 1.29 (0.06) Senses problems 1.68 (0.1) Trouble with social eating 1.65 (0.09) Speech problems 1.52 (0.08) Sticky saliva 1.79 (0.11) Swallowing 1.52 (0.07) Less…	NA	Total 2m 19.92 (2.07), 6m 17.38 (2.05) Coughing 2m 1.64 (0.1), 6m 1.69 (0.1) Dry mouth 2m 2.4 (0.14), 6m 2.08 (0.14) Feeding tube 2m 1.05 (0.03), 6m 1.03 (0.03) Felt ill 2m 1.22 (0.07), 6m 1.25 (0.07) Nutritional supplements 2m 1.41 (0.06), 6m 1.31 (0.06) Opening mouth 2m 1.66 (0.13), 6m 1.55 (0.12) Pain 2m 1.44 (0.08), 6m 1.38 (0.08) Pain killers 2m 1.23 (0.05), 6m 1.18 (0.05) Trouble with socia…	NA	From baseline to 2 and 6 months, there were significant improvements to health-related quality of life (p<.01), trouble with social eating (p<.001) and sticky saliva (p=.007). From baseline to 6 months, there were significant improvements to dry mouth (p<.001), opening mouth (p=.034), pain (p=.032), trouble with social contact (p=.019), senses problems (p=.012), and speech problems (p=.019).
Mardani 2020	EORTC QLQ-C30, EORTC QLQ-PR25	Baseline, 12 weeks	Yes	Total 34.04 (13.31) Physical functioning 60.19 (13.95) Role functioning 58.57 (13.01) Emotional functioning 53.57 (12) Cognitive functioning 73.8 (19.08) Social functioning 40.47 (19.92) Fatigue 52.38 (13.63) Nausea and vomiting 8.1 (10.97) Pain 41.9 (16.85) Dyspnoea 25.71 (24.37) Insomnia 48.57 (21.91) Appetite loss 23.81 (26.29) Constipation 36.19 (26.04) Diarrhoea 22.86 (19.42) Financial diffi…	Total 36.57 (11.31) Physical functioning 55.74 (14.17) Role functioning 59.72 (14.01) Emotional functioning 55.78 (11.05) Cognitive functioning 81.94 (14.57) Social functioning 47.68 (14.4) Fatigue 49.38 (13.4) Nausea and vomiting 7.87 (13.5) Pain 29.17 (17.08) Dyspnoea 19.44 (20.12) Insomnia 43.53 (24.97) Appetite loss 27.78 (25.82) Constipation 30.56 (24.4) Diarrhoea 9.26 (15.14) Financial diff…	Total 33.3 (9.26) Physical functioning 72.57 (11.63) Role functioning 70.95 (10.95) Emotional functioning 64.52 (11.32) Cognitive functioning 78.57 (14.33) Social functioning 58.1 (14.22) Fatigue 33.97 (10.06) Nausea and vomiting 5.71 (8.99) Pain 40.47 (16.31) Dyspnoea 20 (21.69) Insomnia 32.38 (18.94) Appetite loss 22.86 (17.66) Constipation 27.62 (18.94) Diarrhoea 12.38 (18.23) Financial diffic…	Total 35.18 (9.78) Physical functioning 60.19 (11.87) Role functioning 61.57 (13.1) Emotional functioning 62.04 (11.35) Cognitive functioning 82.87 (12.9) Social functioning 53.24 (12.48) Fatigue 42.59 (11.42) Nausea and vomiting 8.8 (10.9) Pain 28.24 (15.84) Dyspnoea 18.52 (20.23) Insomnia 37.04 (15.49) Appetite loss 20.37 (19.96) Constipation 27.78 (14.91) Diarrhoea 11.11 (15.93) Financial diff…	At baseline, the control group had significantly better cognitive functioning (p=.04), and less pain (p=.002) and diarrhoea (p=.002) than the intervention group. At post-intervention, the intervention group had significantly better physical (p<.001) and role functioning (p=.002), and sexual activity (p=.001), and less fatigue (p=.001) than the control group. From baseline to post-intervention, th…
McCusker 2021	SF-12	Baseline, 3 months, 6 months	Yes	NR	NR	6m: Mental component 43.3 (9.2) Physical component 43.9 (9.8)	6m: Mental component 37.4 (9.8) Physical component 41.4 (10.1)	At 6 months follow-up, the intervention group had significantly better mental (p<.001) and physical component scores (p=.047) than the control group.
Meneses 2017b	SF-36	Baseline, 3 months, 6 months	Yes	SF-36 PCS 46.02 (11.33) Physical functioning 45.73 (10.52) Role physical 46.62 (12.06) Pain 43.02 (11.47) General Health 50.36 (10.55) SF-36 MCS 48.77 (10.49) Emotional well being 49.53 (8.85) Role emotional 44.38 (14.42) Social Functioning 49.1 (9.15) Energy/fatigue 48.3 (8.85)	NR	SF-36 PCS 3m 46.85 (10.39), 6m 47.1 (10.2) Physical functioning 3m 43.16 (11.5), 6m 46.02 (9.3) Role - physical 3m 46.22 (12.96), 6m 47.84 (11.02) Pain 3m 52.08 (7.82), 6m 47.31 (12.71) General Health 3m 48.16 (10.57), 6m 48.14 (11.37) SF-36 MCS 3m 50.29 (10.55), 6m 49.36 (10.82) Emotional well-being 3m 50.82 (9.08), 6m 47.89 (11.43) Role - emotional 3m 44.81 (15.56), 6m 48.1 (12.59) Social Funct…	NR	No
Moon 2019	FACT-ES	Baseline, post-intervention	No	Total 122.90 (28.1) FACT-ES symptom 48.54 (13.2)	NA	Total 130.03 (25.4) FACT-ES symptom 55.33 (11.44)	NA	Significantly improved total QoL (p=.003) and FACT-ES symptom score (p<.001) from baseline to post-intervention.
Newman 2019	FACT-G, FACT-Cog	Baseline, post-treatment, 3 months	No	Physical wellbeing 17.82 (4.71), Social wellbeing 19.50 (4.56), Emotional wellbeing 16.82 (3.87), Functional wellbeing 16.45 (6.47), Perceived cognitive impairment 35.53 (16.82), Comments from others 12.91 (3.96), Perceived cognitive abilities 13.36 (4.70), Impact on quality of life 10.45 (2.73)	NA	Physical wellbeing post 21.09 (6.16), 3m 21.50 (3.39), Social wellbeing post 19.41 (5.63), 3m 21.42 (4.69), Emotional wellbeing post 19.64 (2.46), 3m 20.17 (3.43), Functional wellbeing post 19.82 (6.13), 3m 21.00 (6.90), Perceived cognitive impairment post 46.64 (16.97), 3m 48.83 (14.74), Comments from others post 14.27 (3.50), 3m 14.00 (4.90), Perceived cognitive abilities post 15.73 (5.78), 3m …	NA	Significantly improved physical wellbeing (p=.022), functional wellbeing (p=.039), and perceived cognitive impairment (p=.027) from baseline to post-treatment. Significantly improved functional wellbeing (p=.039), perceived cognitive impairment (p=.023), and perceived cognitive abilities (p=.002) from baseline to 3 months.
Omidi 2020	LLIS	Baseline, post-intervention, 3 months	Yes	Total GE 0.33 (0.15), SNE 0.32 (0.19) Physical GE 0.33 (0.14), SNE 0.29 (0.2) Psychosocial GE 0.23 (0.25), SNE 0.27 (0.27) Functional GE 0.4 (0.25), SNE 0.41 (0.24)	Total 0.36 (0.24) Physical 0.36 (0.24) Psychosocial 0.34 (0.31) Functional 0.4 (0.27)	Total post GE 0.31 (0.17), SNE 0.31 (0.19), 3m GE 0.24 (0.13), SNE 0.31 (0.19) Physical post GE 0.31 (0.17), SNE 0.31 (0.2), 3m GE 0.27 (0.15), SNE 0.3 (0.21) Psychosocial post GE 0.21 (0.24), SNE 0.25 (0.25), 3m GE 0.14 (0.15), SNE 0.26 (0.23) Functional post GE 0.39 (0.26), SNE 0.36 (0.24), 3m GE 0.28 (0.17), SNE 0.37 (0.22)	Total post 0.37 (0.21), 3m 0.34 (0.22) Physical post 0.35 (0.21), 3m 0.32 (0.21) Psychosocial post 0.34 (0.3), 3m 0.28 (0.28) Functional post 0.43 (0.24), 3m 0.41 (0.26)	The group education intervention group showed significant improvement over time in total (p=.007), psychosocial (p=.038), and functional scores (p=.024). The group education intervention group showed significantly greater improvements to functional scores (p=.017) over time, than the social network education and control groups.
Salvatore 2015, Ahn 2013, Ory 2013	Visual analogue scale	Baseline, 6 months, 12 months	No	6.28 (2.05)	6.56 (2.13)	6m 6.55 (1.93) 12m 6.92 (1.80)	6m 6.96 (1.98) 12m 6.95 (2.00)	No
Schmidt 2016	EORTC QLQ-C30	Day before HSCT, Day before discharge	Yes	Global 52.9 (4.4) Physical Functioning 73.0 (3.5) Role Functioning 54.2 (7.0) Emotional functioning 71.5 (4.4) Cognitive Functioning 75.0 (5.2) Social functioning 65.8 (6.6) Fatigue 43.2 (5.1) Nausea vomiting 5.3 (4.7) Pain 23.6 (5.9) Dyspnoea 12.9 (6.0) Insomnia 33.8 (5.6) Appetite loss 23.5 (5.8) Constipation 18.6 (4.5) Diarrhoea 12.3 (5.7) Financial difficulties 27.2 (7.9 )	Global 46.5 (5.2) Physical Functioning 62.7 (4.1) Role Functioning 54.1 (8.2) Emotional functioning 70.0 (5.1) Cognitive Functioning 75.4 (6.1) Social functioning 60.4 (7.8) Fatigue 44.2 (6.0) Nausea vomiting 1.6 (5.5) Pain 32.1 (7.0) Dyspnoea 25.3 (7.1) Insomnia 38.5 (6.6) Appetite loss 21.8 (6.9) Constipation 12.0 (5.3) Diarrhoea 15.9 (6.8) Financial difficulties 25.1 (9.4)	Global 48.7 (4.4) Physical Functioning 67.3 (4.8) Role Functioning 42.6 (7.1) Emotional functioning 76.4 (4.5) Cognitive Functioning 80.0 (5.3) Social functioning 56.9 (7.5) Fatigue 53.1 (5.1) Nausea vomiting 15.5 (5.2) Pain 18.5 (6.2) Dyspnoea 13.7 (6.0) Insomnia 43.6 (7.1) Appetite loss 48.0 (7.3) Constipation 2.0 (3.3) Diarrhoea 20.5 (6.6) Financial difficulties 31.2 (7.5)	Global 47.8 (5.2) Physical Functioning 60.4 (5.6) Role Functioning 42.1 (8.3) Emotional functioning 71.8 (5.3) Cognitive Functioning 75.4 (6.3) Social functioning 50.8 (8.8) Fatigue 57.1 (6.1) Nausea vomiting 30.3 (6.2) Pain 18.4 (7.3) Dyspnoea 30.8 (7.1) Insomnia 53.3 (8.4) Appetite loss 44.5 (8.6) Constipation 1.0 (3.9) Diarrhoea 24.3 (7.8) Financial difficulties 16.1 (8.9)	No
Skolarus 2019	SF-12, EPIC-26	5 months, 12 months	Yes	Urinary incontinence 60.1 (28.2) Urinary irritative 72.7 (20.0) Bowel health 76.5 (21.7) Sexual health 21.6 (25.5) General health 71.0 (20.9)	Urinary incontinence 61.4 (28.9) Urinary irritative 72.5 (20.1) Bowel health 77.6 (22.2) Sexual health 21.8 (26.3) General health 67.9 (21.5)	Urinary incontinence 5m 63.4 (29.5), 12m 62.8 (29.7) Urinary irritative 5m 77.4 (19.7), 12m 76.3 (19) Bowel health 5m 80.6 (19.0), 12m 79.2 (20.7) Sexual health 5m 25.8 (26.5), 12m 29.3 (29.7) General health 5m 74.8 (21.3), 12m 75.8 (18.6) SF-12 physical 12m 2.2 (0.7) SF-12 emotional 12m 3.7 (0.6)	Urinary incontinence 5m 61.8 (28.5), 12m 63.6 (29.3) Urinary irritative 5m 74.5 (20.2), 12m 75.1 (20) Bowel health 5m 79.8 (21.6), 12m 81 (21.7) Sexual health 5m 25.1 (28.7), 12m 26.5 (30.9) General health 5m 71.2 (21.9), 12m 73.5 (20.7) SF-12 physical 12m 2.3 (0.7) SF-12 emotional 12m 3.6 (0.7)	Significantly greater deterioration to SF-12 physical health (mean difference -0.2, 95% CI (-0.3 to 0.0), p=.007) at 12 months post-intervention in the intervention group than the control group.
Turner 2019	FACT-H&N, FACT-H&N Symptom Index, FACT-G, FACT-ToI	3 months, 6 months	Yes	Physical wellbeing 22.9 Social wellbeing 20.7 Emotional wellbeing 17.7 Functional wellbeing 15.9 HNCS 21.5 FHNSI 23.1 FACT-H&N total 92.0 FACT-G total 70.5 FACT-ToI 53.6	Physical wellbeing info 24.7, UC 22.9 Social wellbeing info 21.7, UC 22.4 Emotional wellbeing info 18.4, UC 19.0 Functional wellbeing info 15.2, UC 14.7 HNCS info 19.4, UC 21.0 FHNSI info 23.1, UC 23.0 FACT-H&N total info 90.5, UC 92.3 FACT-G total info 71.1, UC 71.3 FACT-ToI info 50.4, UC 50.9	Physical wellbeing 3m 16.2, 6m 21.8 Social wellbeing 3m 22.6, 6m 24 Emotional wellbeing 3m 18.4, 6m 19.5 Functional wellbeing 3m 19.8, 6m 19.9 HNCS 3m 28.0, 6m 27.9 FHNSI 3m 29.5, 6m 30.6 FACT-H&N total 3m 110.2, 6m 113.9 FACT-G total 3m 82.3, 6m 86.1 FACT-ToI 3m 69.4, 6m 70.5	Physical wellbeing 3m info 15.9, UC 15.2, 6m info 25.1, UC 21.1 Social wellbeing 3m info 23.0, UC 21.8, 6m info 22.9, UC 22.7 Emotional wellbeing 3m info 20.1, UC 19.0, 6m info 19.4, UC 20.1 Functional wellbeing 3m info 22.3, UC 18.8, 6m info 21.6, UC 20.5 HNCS 3m info 30.6, UC 27.8, 6m info 29.0, UC 29.6 FHNSI 3m info 34.1, UC 29.9, 6m info 32.6, UC 32.1 FACT-H&N total 3m info 121.2, UC 108.7, 6…	From baseline to 3 months, physical well-being significantly worsened in the intervention (mean difference = -6.7, 95% CI -8.9 to -4.4, p<.01) and information groups (mean difference = -8.8, 95% CI -10.9 to -6.7, p<.01); emotional well-being (mean difference = 1.7, 95% CI 0.2 to 3.2, p<.05) and FACT-G total (mean difference = 19.4, 95% CI 13.7 to 25.1, p<.01) significantly improved in the informa…
Van den Berg 2015, Van den Berg 2013	EORTC QLQ-C30	Baseline, 4 months, 6 months, 10 months	Yes	66.79 (16.58)	69.79 (17.91)	73.3 (1.78)	69.88 (1.67)	No
Van der Hout 2020a, Van der Hout 2020b, Van der Hout 2021a, Van der Hout 2021b, Duman-Lubberding 2016	EORTC QLQ-C30, EORTC QLQ-HN43, EORTC QLQ-CR29, EORTC QLQ-NHL-HG29, EORTC QLQ-BR23	Baseline, 1 week, 3 months, 6 months	Yes	Global score 85.3 (14.9) QLQ-HN43: Fear of progression 15.3 (21.9) Body image 9.4 (19.1) Dry mouth and sticky saliva 35.2 (28.9) Pain in the mouth 14.1 (16) Sexuality 20.7 (30.4) Problems with senses 19 (26.5) Problems with shoulder 10.3 (20.3) Skin problems 10.5 (14.7) Social eating 16.3 (27) Speech 16 (23.9) Swallowing 15.3 (23.1) Problems with teeth 12.8 (20) Coughing 13.8 (24.7) Swelling in t…	Global score 85.4 (13.6) QLQ-HN43: Fear of progression 16.7 (20.8) Body image 12.5 (20.8) Dry mouth and sticky saliva 32.9 (28.5) Pain in the mouth 14.5 (18.1) Sexuality 25.1 (34.4) Problems with senses 17.4 (25.8) Problems with shoulder 10.7 (19.8) Skin problems 9 (17.3) Social eating 16.3 (25.9) Speech 15 (19.8) Swallowing 14.1 (22.4) Problems with teeth 15 (26.4) Coughing 11.2 (20.8) Swelling …	Global score post 88.4 (12.1), 3m 88.7 (13.2), 6m 89.3 (12.3) QLQ-HN43: Fear of progression post 12 (17.2), 3m 8.6 (14.3), 6m 9.6 (18.5) Body image post 9.2 (19.5), 3m 6.5 (20.2), 6m 7.7 (21) Dry mouth and sticky saliva post 35.2 (27.7), 3m 31.1 (28.9), 6m 26 (26.5) Pain in the mouth post 14.1 (17.6), 3m 9.6 (14.8), 6m 7 (10.7) Sexuality post 19 (27.7), 3m 14.7 (27.3), 6m 13.8 (26.5) Problems wit…	Global score post 86.2 (12.8), 3m 86.5 (13.1), 6m 87 (12.7) QLQ-HN43: Fear of progression post 17.1 (20.9), 3m 13.8 (18.7), 6m 11.7 (15.9) Body image post 13.6 (19.2), 3m 11.3 (18.1), 6m 10.9 (19.6) Dry mouth and sticky saliva post 36.6 (31.5), 3m 31.7 (29.2), 6m 29.4 (26.7) Pain in the mouth post 16.8 (18.2), 3m 15.7 (18.6), 6m 15.6 (19.9) Sexuality post 30.1 (34.6), 3m 24.9 (32.8), 6m 24.5 (35)…	Over time, the intervention group showed significantly greater improvements than the control group in global health-related quality of life (mean difference = 1.7, 95% CI -0.8 to 4.2, p=.048), pain in the mouth (mean difference = -8.6, 95% CI -14.2 to 3.1, p=.01), social eating (mean difference = -9.6, 95% CI -18.2 to 1.0, p=.038), swallowing (mean difference = -6.2, 95% CI -12.5 to 0.2, p=.045),…
Watson 2018, Burns 2017	EPIC-26	Baseline, 7 months	Yes	Urinary incontinence 81.88 Urinary irritative 84.88 Bowel 91.49 Sexual 20.81 Hormonal 79.85	Urinary incontinence 82.46 Urinary irritative 84.13 Bowel 88.84 Sexual 25.80 Hormonal 80.33	Urinary incontinence 79.27 Urinary irritative 64.31 Bowel 73.07 Sexual 29.33 Hormonal 59.70	Urinary incontinence 80.04 Urinary irritative 62.26 Bowel 68.20 Sexual 30.96 Hormonal 57.92	No
Willems 2016, Willems 2017a, Willems 2017b, Kanera 2016a, Kanera 2016b, Kanera 2017	EORTC QLQ-C30	Baseline, 6 months, 12 months	Yes	Global score 73.94 (16.72) Physical functioning 85.53 (14.53) Role functioning 75.71 (23.84) Emotional functioning 78.99 (22.14) Cognitive functioning 79.61 (20.34) Social functioning 79.88 (21.42)	Global score 73.04 (19.13) Physical functioning 83.08 (15.91) Role functioning 74.13 (27.08) Emotional functioning 79.94 (21.52) Cognitive functioning 78.66 (22.66) Social functioning 82.05 (22.63)	Global score 6m 77.44 (18.17) Physical functioning 6m 88.83 (13.42) Role functioning 6m 82.8 (22.07) Emotional functioning 6m 83.78 (17.76), 12m 83.58 (20.58) Cognitive functioning 6m 81.91 (21.06) Social functioning 6m 90.07 (16.86), 12m 88.29 (19.52)	Global score 6m 75.9 (20.58) Physical functioning 6m 85.88 (15.25) Role functioning 6m 79.86 (24.32) Emotional functioning 6m 81 (20.31), 12m 81.9 (19.61) Cognitive functioning 6m 80.24 (21.65) Social functioning 6m 87.25 (19.45), 12m 87.86 (19)	From baseline to 6 months, the intervention group showed significant improvements to emotional (p=.022) and social functioning (p=.011). Improvements maintained from 6 to 12 month follow-up.
Yun 2012	EORTC QLQ-C30	Baseline, 3 months	Yes	Global score 61.15 (19.41) Physical functioning 72.01 (15.11) Role functioning 71.45 ( 24.76) Emotional functioning 70.16 (21.31) Cognitive functioning 73.41 (19.18) Social functioning 76.84 (23.5)	Global score 59.79 (19.17) Physical functioning 72.80 (16.05) Role functioning 72.51 (23.45) Emotional functioning 67.21 (21.77) Cognitive functioning 69.59 (23.04) Social functioning 76.28 (22.75)	3m: Global score 7.6 (19.42) Physical functioning 6.86 (11.92) Role functioning 6.5 (19.37) Emotional functioning 5.02 (17.98) Cognitive functioning 5.15 ( 16.29) Social functioning 7.97 (21.75)	3m: Global score 2.62 (19.59) Physical functioning 4.57 (13.38) Role functioning 4.01 (20.16) Emotional functioning 1.64 (18.58) Cognitive functioning 0.73 (18.62) Social functioning 3.04 (19.62)	Intervention group had significantly greater improvements at 3 months than the control group for global QoL (mean difference = 5.22, 95% CI 0.93-9.50, p=.017), emotional (mean difference = 4.69, 95% CI 0.69-8.69, p=.022), cognitive (mean difference = 6.09, 95% CI 2.23-9.94, p=.002), and social functioning (mean difference = 4.73, 95% CI 0.53-8.93, p=.027).
Zhang 2015	Visual analogue scale	3 months, 6 months	Yes	Incontinence severity 13.9 (7.1), telephone 14.8 (8.4) VAS 7 days 4.1 (3), telephone 3.9 (3.2) VAS 4 weeks 4.5 (3.2), telephone 4.3 (3.3) Urinary function 54.6 (26), telephone 51 (25.6) Urinary function bother 46.8 (28), telephone 42.2 (31)	Incontinence severity 14.7 (7.1) VAS 7 days 4.3 (3.1) VAS 4 weeks 4.5 (2.9) Urinary function 48.8 (25.2) Urinary function bother 38.3 (25.6)	NR	NR	Significantly greater improvement to incontinence symptom severity (95% CI -3.20 to -1.40, p=.001) from baseline to 3 months in the support intervention group than the usual care control group. Significantly greater improvements from baseline to 6 months for the support intervention group and telephone group than the usual care control group in incontinence symptom severity (95% CI -3.84 to -1.37…
aEORTC QLQ-C30 findings given in May 2009 compared both intervention arms, but not with the control group.
bQuality of life values were not reported separately for intervention and waiting list control groups.
AQoL-8D = Assessment of Quality of Life – 8 dimensions; BCLE-SEI = Breast Cancer and Lymphedema Symptom Experience Index; CBT = Cognitive behavioural therapy; CI = Confidence intervals; CoH-QoL-O = City of Hope Quality of Life Ostomy survey; EORTC QLQ-BR23 = European Organisation for Research and Treatment of Cancer Quality of life Questionnaire Breast; EORTC QLQ-C30 = European Organisation for R…

## Sheet: Self-efficacy findings
Studya	Self-efficacy instrument(s) used	Timepoint(s) measured	Control group?	Baseline mean value for self-efficacy (SD) - intervention (or single group)b	Baseline mean value for self-efficacy (SD) - controlb	Follow-up self-efficacy (SD) - intervention (or single group)b	Follow-up self-efficacy (SD) - controlb	Any significant differences reported?
Faithfull 2010	Stanford Patient Education Research Centre 6-item scale	Baseline, 6 months	No	Median 7.66	NA	Median 8.33	NA	No
Foster 2016	PSEFSM, CS-SES	Baseline, 6 weeks, 12 weeks	Yes	PSEFSM: 5.38 (1.93) CS-SES: 6.79 (1.58)	PSEFSM: 5.37 (2.05) CS-SES: 6.68 (1.75)	PSEFSM: 6 weeks: 6.42 (1.78), 12 weeks: 6.44 (2.23) CS-SES: 6 weeks: 7.13 (1.57), 12 weeks: 7.35 (1.79)	PSEFSM: 6 weeks: 5.90 (2.11), 12 weeks: 6.29 (2.21) CS-SES: 6 weeks: 7.05 (1.63), 12 weeks: 7.23 (1.77)	No
Kazer 2011	Adaptation of Lorig	Baseline, 5 weeks, 10 weeks	No	53.66	NA	5 weeks: 50.66, 10 weeks: 51.33	NA	No
Kim 2021	CS-SES	Baseline, 8 weeks, 20 weeks	Yes	6.8 (1.6)	6.6 (1.7)	8 weeks: 7.3 (1.4), 20 weeks: 7.3 (1.5)	8 weeks: 6.7 (1.7), 20 weeks: 6.8 (1.8)	From baseline to 8 weeks, self-efficacy for self-management significantly improved in the intervention group (p=.026).
Krouse 2016, Hornbrook 2018, Cidav 2021	Adaptation of Lorig	Baseline, post-intervention, 6 months	No	6.8 (2.4)	NA	Post-intervention: 7.8 (1.9), 6 months: 8.2 (1.6)	NA	Self-efficacy for ostomy management significantly improved from baseline to follow-up (p=.008)
Kvale 2016	Self-efficacy for Managing Chronic Disease 6-item scale	Baseline, 3 months	Yes	8.01 (1.93)	7.95 (2.30)	8.46 (1.53)	7.71 (2.45)	No
Lee 2014	Author designed questions, perceived self-efficacy for exercise, perceived self-efficacy to eat at least 5 servings of fruit & veg a day	Baseline, 12 weeks	Yes	n (%) Exercise management: Not at all sure 1 (3.3) A little sure 7 (23.3) Somewhat sure 7 (23.3) Very sure 7 (23.3) Extremely sure 8 (26.7) Increase fruit and vegetable intake: Not at all sure 1 (3.3) A little sure 8 (26.7) Somewhat sure 15 (50.0) Very sure 5 (16.7) Extremely sure 1 (3.3)	n (%) Exercise management: Not at all sure 1 (3.5) A little sure 3 (10.3) Somewhat sure 10 (34.5) Very sure 10 (34.5) Extremely sure 5 (17.2) Increase fruit and vegetable intake: Not at all sure 0 (0.0) A little sure 6 (20.7) Somewhat sure 13 (44.8) Very sure 8 (27.6) Extremely sure 2 (6.9)	n (%) Exercise management: Not at all sure 0 (0.0) A little sure 2 (6.9) Somewhat sure 6 (20.7) Very sure 17 (58.6) Extremely sure 3 (10.3) Increase fruit and vegetable intake: Not at all sure 0 (0.0) A little sure 6 (20.7) Somewhat sure 11 (37.9) Very sure 10 (34.5) Extremely sure 1 (3.4)	n (%) Exercise management: Not at all sure 0 (0.0) A little sure 11 (39.3) Somewhat sure 6 (21.4) Very sure 9 (32.1) Extremely sure 2 (7.1) Increase fruit and vegetable intake: Not at all sure 0 (0.0) A little sure 7 (25.0) Somewhat sure 10 (35.7) Very sure 10 (35.7) Extremely sure 1 (3.6)	At 12 weeks follow-up the intervention group had significantly greater self-efficacy for exercise management (p=.024) and to increase fruit and vegetable intake (p=.023) than the control group.
Manne 2020	Author designed scale to manage oral and oropharyngeal cancer care	Baseline, 2 months, 6 months	No	3.93 (0.08)	NA	2 months: 4.22 (0.08), 6 months: 4.32 (0.08)	NA	Self-efficacy significantly improved from baseline to 2 months (p<.01). This improvement was maintained at 6 months.
Moon 2019	Modified standard self-efficacy scale	Baseline, post-intervention	No	Hot flushes 68.33 (25.5), moderate 56.67 (24.5), Night sweats 65.38 (26.9), moderate 57.89 (26.2), Leg cramps/joint pain 58.21 (23.4), moderate 50 (24.3), Vaginal health problems 61.29 (26.4), moderate 56.52 (24.2), Mood changes 45.39 (28.7), moderate 35.56 (23.1), Fatigue 53.33 (25.7), Insomnia 53.89 (26.2)	NA	Hot flushes 73.67 (21.9), moderate 66.67 (22.8), Night sweats 68.46 (20.9), moderate 65.79 (22.4), Leg cramps/joint pain 68.21 (23.4), moderate 63.5 (28.5), Vaginal health problems 72.58 (22.3), moderate 67.39 (22.0) Mood changes 51.92 (26.8), moderate 47.22 (25.9), Fatigue 67.22 (27.0), Insomnia 57.78 (25.1)	NA	From pre- to post-intervention self-efficacy significantly improved for managing hot flushes in those with moderate/severe hot flushes (p=.027); managing night sweats in those with moderate/severe night sweats (p=.043); managing leg cramps/joint pain in those with leg cramps/joint pain (p=.039) and those with moderate/severe leg cramps/joint pain (p=.007); managing vaginal health problems in thos…
Schmidt 2016	G-SES	Day before HSCT, 60th day following transplantation	Yes	NR	NR	NR	NR	No
Turner 2019	CBI	Baseline, 3 months, 6 months	Yes	Total: 229.4, Maintenance of activity and independence: 34.5, Seeking and understanding medical information: 38.1, Stress management: 35.2, Coping with treatment related side effects: 34.8, Accepting cancer/maintaining a positive attitude: 36.8, Affective regulation: 31.4, Seeking social support: 19.3	Total: Info 225.3, UC 245.1, Maintenance of activity and independence: Info 32.1, UC 35.5, Seeking and understanding medical information: Info 37.7, UC 40.2, Stress management: Info 33.9, UC 37.4, Coping with treatment related side effects: Info 34.1, UC 37.0, Accepting cancer/maintaining a positive attitude: Info 37.1, UC 39.1, Affective regulation: Info 32.0, UC 34.5, Seeking social support: In…	3 months: Total: 243.8, Maintenance of activity and independence: 37.0, Seeking and understanding medical information: 39.8, Stress management: 37.6, Coping with treatment related side effects: 36.7, Accepting cancer/maintaining a positive attitude: 38.0, Affective regulation: 34.6, Seeking social support: 20.3; 6 months: Total: 247.7, Maintenance of activity and independence: 37.5, Seeking and u…	3 months: Total: Info 236.4, UC 249.2, Maintenance of activity and independence: Info 36.9, UC 37.7, Seeking and understanding medical information: Info 37.2, UC 39.7, Stress management: Info 35.3, UC 38.5, Coping with treatment related side effects: Info 35.7, UC 37.6, Accepting cancer/maintaining a positive attitude: Info 37.4, UC 39.5, Affective regulation: Info 34.3, UC 34.3, Seeking social s…	Total self-efficacy significantly improved in the intervention group from baseline to 3 months (p<.05) and 6 months (p<.01) and in the information group from baseline to 6 months (p<.01). Self-efficacy for maintenance of activity and independence significantly improved from baseline to 3 and 6 months in the intervention (p<.05) and information (p<.01) groups, and from baseline to 6 months in the …
Van den Berg 2015, Van den Berg 2013	G-SES	Baseline, 4 months, 6 months, 10 months	Yes	19.97 (2.76)	20.30 (2.66)	4 months: 21.13 (0.29)	4 months: 20.13 (0.27)	At the 4 month follow-up point, self-efficacy was significantly greater in the intervention group, than the control group (p<.05).
Van der Hout 2020a, Van der Hout 2020b, Van der Hout 2021a, Van der Hout 2021b, Duman-Lubberding 2016	G-SES	Baseline, 1 week, 3 months, 6 months	Yes	32.1 (5.2)	31.6 (5.0)	1 week: 32.1 (4.8), 3 months: 32.1 (5.0), 6 months: 32.0 (5.1)	1 week: 31.0 (4.6), 3 months: 31.2 (4.9), 6 months: 31.5 (4.6)	No
Watson 2018, Burns 2017	CS-SES	Baseline, 7 months	Yes	Fatigue 7.84, Discomfort 8.45, Emotional distress 8.32, Symptoms 7.55, Manage tasks 8.74, Do other things 8.47, Access information 8.53, Access people 8.26, Deal by yourself 7.97, Contact doctor 8.63, Get support 7.76	Fatigue 8.18, Discomfort 8.82, Emotional distress 8.21, Symptoms 7.97, Manage tasks 9.00, Do other things 7.88, Access information 8.50, Access people 8.21, Deal by yourself 7.71, Contact doctor 8.68, Get support 8.12	Fatigue 8.11, Discomfort 8.76, Emotional distress 8.47, Symptoms 8.58, Manage tasks 8.71, Do other things 8.45, Access information 8.58, Access people 8.24, Deal by yourself 6.87, Contact doctor 8.82, Get support 8.18	Fatigue 8.29, Discomfort 8.41, Emotional distress 8.18, Symptoms 7.79, Manage tasks 8.41, Do other things 7.79, Access information 7.79, Access people 7.76, Deal by yourself 7.32, Contact doctor 7.94, Get support 7.15	No
aThough this review included 32 interventions, this table only reports those that assessed self-efficacy as an outcome.
bWhere the mean was not reported, values were detailed as reported by the study authors.
CBI = Cancer behaviour inventory; CS-SES = Cancer survivors’ self-efficacy scale; G-SES = General self-efficacy scale; HSCT = Hematopoietic stem cell transplantation; NA = not applicable; NR = not reported; PSEFSM = Perceived self-efficacy for fatigue self-management; UC = Usual care

## Sheet: PRISMS
Study	Information about condition and/or its management	Information about available resources	Clinical action plans and/or rescue medication	Regular clinical review	Monitoring of condition with feedback	Practical support with adherence	Provision of equipment	Provision of easy access to advice or support when needed	Training/rehearsal to communicate with HCPs	Training/rehearsal for everyday activities	Training/rehearsal for practical self-management activities	Training/rehearsal for psychological strategies	Social support	Lifestyle advice and support
Chambers 2018	Yes; intervention for cancer patients experiencing distress. Information given throughout core components (e.g. stress management) and additional components which can be selected if relevant (e.g. pain, sleep disturbance, fatigue)	No	No	No	Yes; received tailored feedback on distress scores.	Unclear; states had systems to encourage use and self-management including personalised email reminders and feedback, but not clear if reminders were to improve adherence to self-management activities or just encourage use of program.	No	Yes; counsellors were alerted if a user was distressed or at high risk of distress (based on data input), triggering the need for contact. Users also provided with contact numbers, including 24hr counselling service.	No	No	No	Yes; throughout all core components e.g. relaxation techniques, mindfulness, problem solving, making difficult decisions, managing unhelpful thoughts.	No	Yes; core component 5 included learning about benefits of exercise and healthy eating, tips for improving sleep.
Faithfull 2010	Yes; components provided information and advice on issues such recognising problems, self monitoring of symptoms, problem-solving.	No	No	No	Yes; included biofeedback and review of urinary problems.	No	No	No	No	No	Yes; bladder retraining techniques including pelvic floor exercises.	Yes; problem solving, coping strategies.	Yes; group sessions with an open discussion format which provided a more supportive, empathetic and social environment.	No
Foster 2016	Yes; information about CRF (what it is, its causes, effects) based on MacMillan 'Coping with Fatigue' booklet. Provision of strategies to manage/cope with CRF throughout sessions.	Yes; external links to trusted sources on physical activity, eating well, financial support & benefits, relationships communication, coping skills, talking therapies, coping with anxiety, planning ahead and goal setting, patient narratives. Access to online forum for people affected by cancer.	No	No	Yes; downloadable diary allows user to reflect on fatigue levels (physically & emotionally). Monitoring of fatigue each time user logs in via use of a single-item assessment of fatigue during each session. Received automated tailored feedback on change in fatigue levels from previous week. Tailored feedback on success of goal setting, planning.	No	No	No	Yes; provided a link to information on enhancing communication with GPs; commonly asked questions to health professionals, suggested strategies to help talking to others.	Yes; goal setting to manage interference with everyday activities (work. exercise, shopping, diet, meal preparation, housework, laundry).	Yes; planning activities around patterns of fatigue; encouragement to restructure everyday activities; self-monitoring of fatigue.	Yes; planning and setting goals, consideration of things which help/hinder achievement of goals; information on uncertainty, worry/anxiety, managing negative thoughts; provision of external links for coping with anxiety, coping skills, NHS guide on talking therapies, mindfulness courses (however these were not mandatory).	Yes; access to an online forum for those affected by cancer.	Yes; links to advice on physical activity, eating well after cancer treatment; encouraged to do moderate activity.
Frankland 2019	Yes; information on symptom management, when to consult clinical team.	Yes; referrals to health and community resources; access to validated sources of information to support self-management.	Unclear; not specified if care plan included clinical action plans.	Yes; virtual clinics held to review test results, HNAs and recalling to clinic if any concerns.	Yes; able to see test results and have them reviewed in virtual clinics; able to submit HNA and have two way conversation with member of clinical team.	Yes; prompts for when blood tests due.	No	Yes; participants negotiate contact with the support worker when they need it and can securely message their clinical team.	No	Unclear; workshop included skills enhancement but not clear what skills were.	No	Yes; goal setting, problem solving, overcoming barriers, relaxation techniques, motivational support.	No	Yes; information on healthy lifestyles (but not specified).
Fu 2016	Yes; information given on lymphedema self-care and exercises to promote lymph flow and mobility.	No	No	No	No	Yes; aimed to promote adherence to daily exercises.	No	No	No	No	Yes; information and instructions on daily exercises to promote lymph flow and mobility.	No	No	Yes; advice regarding exercise, balanced diet, staying hydrated, and geting enough sleep.
Gregoire 2020, Gregoire 2021	No	No	No	No	No	No	Yes; during session participants wear cardiac holter monitor to measure heart rate. Between sessions they are given an actigraph to measure heart rate, physical activity and sleep. An application was installed on participants phone which asked them about their emotions 6 times a day. A smartphone was lent to those who did not have one. CD given to encourage home-practice of hypnosis.	No	No	No	No	Yes; hypnosis and a variety of tasks including relaxation exercises, mental imagery, goal setting, how to cope with ruminations.	No	Yes; a session includes importance of physical activity. Actigraph also monitors participants physical activity between sessions.
Kazer 2011	Yes; general info about prostate cancer and active surveillance and what to expect.	No	No	No	No	No	No	No	No	No	Unclear; states intervention covered self-management strategies and information gathering but does not specify.	Yes; cognitive re-framing strategies such as focusing on positives.	No	Yes; a session includes importance of physical activity. Actigraph also monitors participants physical activity between sessions.
Kim 2021	Yes; session 1 and 2 provided information on cancer and symptom management.	No	No	No	No	No	No	No	No	No	No	Yes; including problem identification, goal setting, action planning, resource identification, and action monitoring.	No	Yes; education session 3 focused on lifestyle management - exercise, diet, smoking cessation, alcohol restriction, weight control.
Korstjens 2008, Korstjens 2011, May 2008, May 2009, van Weert 2010	PT only intervention arm: Yes; patients received information on exercise physiology, illness perceptions and self-management. PT and CBT intervention arm: as above and CBT sessions involved psychoeducation about stress, relaxation, fatigue, exercise physiology, illness perceptions.	No	No	No	Both intervention arms (PT only PT and CBT): Yes; participants used heart rate monitors, the Borg Scale for dyspnoea and fatigue and training logs to monitor and evaluate their performance. Received feedback from therapists in regulating their performance.	No	PT only intervention arm: Yes; participants used heart-rate monitors during exercise sessions. PT and CBT intervention arm: Yes; as above.	No	No	PT only intervention arm: Unclear; states participants were taught how to restore the balance between demand and capacity during tasks and activities but not specified. PT and CBT intervention arm: Yes; as above but in CBT sessions, participants learned to apply self-management skills in striving for personal goals (e.g. in work, household, hobbies, physical activity, family relationships and soc…	PT only intervention arm: Yes; participants learned to use heart rate monitors and training logs to monitor their performance. Participants received tailored individual PT sessions and walking programme.	PT only intervention arm: Yes; goal setting, self-monitoring. PT and CBT intervention arm: Yes; as above and CBT sessions included goal setting, generating alternative solutions, problem-solving, decision-making, relaxation exercises.	Yes; group sessions and specially included refreshment breaks in both PT and CBT groups provided opportunities for social contact/support.	Yes; received information on the benefits of exercise.
Krouse 2016, Hornbrook 2018, Cidav 2021	Yes; sessions covered daily care, nutritional needs, skin care, pouch selection, eating problems, equipment problem.	Unclear; states 'identify local culturally competent resources and compile a location-specific resource compendium for patients and their families' was an component of the intervention but does not specify.	No	No	No	No	Yes; interactive teaching sessions included hands-on practice with equipment, pouches and belts.	Yes; states that participants could contact trained Ostomates peers outside of sessions if they wanted to. Interventionists (ostomy nurses) provided telephone counselling of patients and ostomy buddies between group sessions.	Unclear; session 2 focused on communication skills but is not specified if this included communication with HCPs.	Yes; rehearsal of embarrassing communication challenges that may occur in social settings. Session 4 includes tips for traveling.	Yes; problem solving activities on issues identified by nurses (skin problems, pouch selections). Hands on practice with equipment, pouches, and belts.	Yes;- sessions included problem solving activities. Patients also encouraged to set new priorities, evaluate friends, and work on changing negative attitudes.	Yes; group classes. Also a small network of Peer Ostomates who were trained in the program and were assigned to participating ostomates of same gender.	Yes; a healthy lifestyle is promoted, including nutritional management, physical activity recommendation and overcoming barriers, psychological health, and improving attitudes.
Kvale 2016	Yes; Coach assists the survivor in completing her treatment summary with treatment specifics.	No	Yes; provided a survivorship care plan.	No	No	No	No	No	No	No	No	No	No	Unclear; states identification of health goals could include healthy habits, but not specified.
Lawn 2015, Miller 2016	Unclear; not explicitly stated, although a care plan was developed and provided to the participant.	No	Unclear; not specified if care plan included clinical action plans.	No	Yes; reviews of progress with actions on their care plans and progress towards these goals occurred fortnightly.	Yes; diary to record daily physical activity. Use of supervised exercise sessions.	Yes; diary to record daily physical activity (all participants), a nutrition DVD and a TheraBand to perform resistance exercises (not all participants).	No	No	No	Yes; nutrition and physical activity services could include exercise programs, supervised exercise classes and teaching participants to safely repeat exercses at home/gym.	Yes; goal setting; problem-solving activities.	Unclear; stated that some sessions were in groups (e.g. educational sessions) but social support not specified.	Yes; intervention was focused on physical activity (e.g. were provided with evidence-based dietary advice, provision of exercise programs).
Lee 2010	No	No	No	No	No	No	Yes; each participant received a CD demonstrating the tai chi program to practice at home.	No	No	No	No	Unclear; states patients provided with information on principles of self-help management and humour therapy, activity of daily life management, nutrition management, alcohol consumption, smoking, emotional and social management, but any psychological strategies are not specified.	No	Yes; states patients provided with information on nutrition management, alcohol consumption, smoking, and beneficial effects of physical exercise.
Lee 2014	No	No	No	No	Yes; daily diary for actual exercise/dietary consumption versus what was planned. This information was used to provide feedback via automated SMS messaging on progress toward goal attainment.	Yes; diary to record daily exercise and dietary consumption.	No	No	No	No	No	Yes; included action planning; goal setting for exercise and dietary behaviours.	No	Yes; intervention was focused on physical activity and diet and included educational content on several issues e.g. guidelines for cancer survivors, enhancing exercise and dietary behaviours in cancer survivors, barriers to sustainability of exercise and diet behaviours.
Loubani 2021	Yes; understanding how symptoms affect women's performance and participation.	No	No	Yes; sessions with occupational therapist who reviewed women's progress of functional goals.	Yes; sessions reviewed women's progress in functional goals, provided feedback and tailored sessions to their needs.	No	Yes; women loaded a camera to be used during tele-rehabilitations sessions as well as for self-practice between sessions.	No	No	Yes; in-clinic and tele-rehabilitation sessions included training in motor and cognitive capabilities related to performing selected meaningful activities. Women to self-practice between sessions. How to transfer the trained strategies into daily activities was discussed.	Yes; sessions covered sensory-motor training (strengthening the upper extremity, improving fine-motor functioning).	Yes; sessions included training on self-management and meta-cognitive strategies needed to manage symptoms/barriers to participating in activities (e.g. awareness and processing strategies, reorganising priorities, self-talk to enhance attention).	No	No
Manne 2020	Yes; all four modules addressed condition (oral and oropharyngeal cancer) and it's management.	Yes; provided link to Drinkers Check-up and 'BecomeAnEx' website for smoking cessation. Provided link to a survivorship care plan website.	Yes; provided link to a survivorship care plan website.	No	No	Yes	No	No	No	Yes; activities for food preparation for dry mouth.	Yes; self-assessment of dry mouth symptoms and swallowing difficulty, swallowing exercises, conducting oral exam, neck and shoulder exercises.	Yes; facilitated personal goal setting and developing a plan to implement strategies.	No	Yes; assess tobacco and alcohol use and link to Drinkers Check-up and 'BecomeAnEx' website for smoking cessation.
Mardani 2020	No	No	No	No	No	Yes; weekly telephone calls from researcher to give indirect supervision for exercises.	No	No	No	No	Yes; taught how to do exercises and how to use Borg pressure scale whilst exercising.	Yes; facilitated personal goal setting and developing a plan to implement strategies.	No	Yes; booklet contained information on exercise and guidelines for cancer survivors.
McCusker 2021	Yes; information about feelings after cancer, depression, depression treatment.	Yes; links to audio/video files for relaxation skills. Additional resources/websites for managing worry, community cancer resources (exercise or support groups in their area), depression, life after cancer treatments, complementary therapies.	No	No	Unclear; participants could rate their daily mood but not clear if coaches provided feedback.	Yes; Toolkit provided general tips to better manage multiple medications, and a table to keep track of medications.	No	No	No	No	Yes; Toolkit provided general tips to better manage multiple medications, and a table to keep track of medications.	Yes; Toolkit included information and exercises for monitoring mood, managing worry. Information and exercises on CBT related skills (e.g. goal setting, problem solving, realistic thinking). Audio/video links for practicing relaxation skills.	No	Yes; included information on exercise, diet, caffeine, drugs, alcohol and sleep.
Meneses 2017	Yes; session 1 and 2 covered physical complaints and physical changes resulting from cancer and its treatment.	Unclear; the education binder stated to be 168 pages but no details if it contained information about available resources.	Unclear; not clear whether this was part of sessions or not.	No	Unclear; not clear whether this was part of sessions or not.	No	No	No	No	No	Unclear; states educational sessions emphasised self-management techniques but does not specify what.	Unclear; states educational sessions emphasised self-management techniques but does not specify what.	No	Yes; session 2 included ways to maintain a healthy lifestyle (e.g. nutrition, physical activity).
Moon 2019	Yes; section 1- 3 covered what is tamoxifen, how to take tamoxifen and side effects of tamoxifen.	Yes; section 4 contains a list of websites for local groups, helplines and support centres.	No	No	Unclear; states second phone call discussed progress but not clear if this included feedback.	Yes; primary aim of intervention is to improve adherence.	No	No	Yes; section 4 includes tips for communication with healthcare professionals.	No	Yes; section 2 focuses on how to take tamoxifen and tips on how to remember such as pairing behaviour of taking tamoxifen to a key activity in their day.	Yes; goal setting in relation to their medication taking and symptom management.	No	No
Newman 2019	Yes; session 2 included education on cancer-related cognitive impairment.	No	No	No	No	No	No	No	No	Unclear; not stated if group sessions included training/rehearsal of skills to support everyday activities other than psychological strategies (e.g. problem-solving and action-planning).	Unclear; not stated if group sessions included training/rehearsal of self-management skills other than psychological strategies (e.g. problem-solving and action-planning).	Yes; group sessions focused on the application of brainstorming, problem-solving and action-planning.	Yes; group sessions where participants could talk and discuss with other survivors living with similar experiences.	No
Omidi 2020	Yes; Group education arm: four sessions on lymphedema self-management education and skills training. Not specified for social network-based education group, but suggested to be similar to that of group education arm.	No	No	No	No	No	Yes; content of educational session provided either by CD or via an messenger app.	Unclear; stated that participants were provided with researchers phone number if they had any questions. However, not stated if this included medical information/advice.	Yes; content included training on skills on cooperating with treatment team.	Unclear; states content included sharing skills with caregivers but not specified.	Unclear; states skills that were trained included using resources and applying personalised cares but not specified.	Yes; stress management strategies, problem-solving and decision making.	Yes; group education arm included group discussions. Unclear if social network based education group could interact with one another.	No
Salvatore 2015, Ahn 2013, Ory 2013	Unclear; program aimed to develop skills for management of chronic conditions. Not designed specifically for cancer survivors, therefore, not clear if information about specific condition/its management was given.	No	No	No	No	No	No	No	Yes; topics covered included working with your healthcare team; effective communication with health professionals.	No	Unclear; several topics covered but not clear if included training/rehearsal for practical self-management strategies.	Yes; workshops included guiding participants through goal setting, problem solving, action planning. Topics included making an action plan, relaxation/cognitive symptom management, better breathing.	Yes; group workshops stated to be highly participative. Workshops facilitated by peer-leader.	Yes; topics included fitness/exercise and nutrition.
Schmidt 2016	Yes; educated on oral mucositis and oral management, also educated on nutritional problems during hematopoietic stem-cell transplantation.	No	Unclear; not clear whether this was part of modules or not.	Yes; nurses supervised exercise sessions and conducted oral examinations.	Yes; sports therapist supervised sessions twice a week to reassess the patients physical performance and adjust training plan accordingly. Nurses supervised exercises, provided information and motivational support. Nurses gave regular oral examinations. Nurses monitored food intake and counselled patients.	Yes; activity log to record actual daily training activities. Supervised exercise sessions by sports-therapist and nurses. Instruction and assessment for oral hygiene placed beside bathroom mirror to act as a reminder.	Yes; heart rate monitor, CD for relaxation exercises, activity log to record daily training activities.	No	No	Yes; educated on oral hygiene.	Yes; skills for oral hygiene, daily training exercises (and monitoring /adjusting their training intensity), observing their personal condition with respect to appetite and nutrition.	Yes; relaxation techniques.	No	Yes; advice given on exercising/training, oral hygiene and nutrition.
Skolarus 2019	Yes; automated phone calls enabled participants to identify a priority symptom. Personalised newsletters then provided information regarding their symptoms and strategies to help them manage them. Included self-management, pharmacologic, medical, and surgical management strategies.	No	No	No	No	No	No	No	No	No	Unclear; states that participants were given strategies to help them manage their symptoms (which included self-management, pharmacologic, medical, and surgical management strategies) but these are not specified.	Unclear; states that participants were given strategies to help them manage their symptoms (which included self-management, pharmacologic, medical, and surgical management strategies) but these are not specified.	No	No
Turner 2019	Intervention arm: Yes; patients received a written copy of a tailored Head and Neck Cancer Survivor Self-Management Care Plan (HNCP). Patients encouraged to engage with their general practitioner for ongoing support in implementing HNCP. Session provided information on/exploration of patient's symptom management/ongoing health concerns. Also received a copy of 'Facing the Future' but unclear if r…	Intervention arm: Yes: HNCP will define follow-up and engagement with health-care systems and sources of community and social support. Information only arm: No.	Intervention arm: Yes; patients received the HNCP which had been developed in consultation with trained nurse. Information only arm: No.	No	No	No	No	No	No	Intervention arm: Unclear; states consultation and HNCP was to assist patients to develop practical strategies for self-management, and patient will observe nurse modelling skills so that they can learn how to complete task, but does not specify. Information only arm: No.	Intervention arm: Unclear; states consultation and HNCP was to assist patients to develop practical strategies for self-management, and patient will observe nurse modelling skills so that they can learn how to complete task, but does not specify. Information only arm: No.	Intervention arm: Yes; consultation involved practical goal-setting and planning. Strategies for self-management were also developed, but does not specify. Information only arm: No.	No	Intervention arm: Yes; consultation involved discussion about strategies to promote behaviour change (e.g. smoking). Information only arm: No.
Van den Berg 2015, Van den Berg 2013	Yes; all phases contained information about breast cancer and its consequences and dealing with consequences (e.g. physical, emotional).	Unclear; stated intervention contained a background library but not clear what resources were.	No	No	Yes; participants completed tests (e.g. fear or recurrence, depressive mood, post-treatment fatigue. Feedback given via traffic light model with red illustrating elevated symptoms and advice to contact a professional. Distress thermometer also available to track distress; but not clear if participants received feedback on this.	No	No	No	Yes; phase 4 included 'communication with care providers'.	Yes; (social engagement & conversation tasks; support around return to work).	No	Yes; training on how to use CBT techniques including cognitive reframing, goal planning, process evaluation.	Yes; (e.g. social engagement tasks).	Yes; advice to build up physical activity.
Van der Hout 2020a, Van der Hout 2020b, Van der Hout 2021a, Van der Hout 2021b, Duman-Lubberding 2016	Yes; tumour specific information (e.g. for head and neck cancer); unclear for 2020 version onwards.	No	No	No	Yes; patients QoL monitored by means of PROs which result in automatically generated feedback and advice.	No	No	No	Unclear; content on 'patient-physician communication'. Not specified if training/rehearsal was involved, or just advice/information given.	Unclear; not specified if training/rehearsal was involved, or just advice/information given.	Unclear; not specified if training/rehearsal was involved, or just advice/information given.	Unclear; a psychological quality of life topic but not specified if training/rehearsal was involved, or just advice/information given.	No	Yes; healthy lifestyle topic which covered alcohol, physical activity, dietary intake and smoking.
Watson 2018, Burns 2017	Yes; appointments aimed to deliver best available evidence for management of urinary, bowel, sexual and hormonal functioning problems.	Yes; states participants given written resources from Prostate Cancer UK and Macmillan Cancer Support although not clear what issues resources covered.	No	Yes; follow-up appointments were with trained nurses who were delivering the intervention. However, it was participant's choice if they required/wanted follow-up appointments or not.	Unclear; suggested participants with urinary functioning problems could fill in frequency/volume chart prior to initial appointment but not clear if follow-up appointments contained monitoring and feedback. Ongoing assessment stated, but not all participants had follow-up appointments. Stated routine prostate-specific antigen monitoring will continue but is not part of intervention.	No	No	Unclear; stated that follow-up appointments were tailored according to need but not specified how flexible/timely these appointments were (e.g. if participants given direct contact details for nurses).	No	No	Yes; depending on participants needs, initial/follow-up appointments covered behavioural management, pelvic floor exercises and bladder retraining techniques.	Yes; depending on participants needs, follow-up appointments covered cognitive restructuring (e.g. identifying specific situations/thought patterns that cause distress. Given support and resources to promote self-motivation). Initial appointment included goal setting.	No	Yes; depending on participant's needs, initial/follow-up appointment covered weight loss and exercise management.
Willems 2016, Willems 2017a, Willems 2017b, Kanera 2016a, Kanera 2016b, Kanera 2017	Yes; module on managing cancer-related fatigue. Based on screening questionnaire, participants receive a description of the type of fatigue they are most likely experiencing. Receive an improvement proposal which covers sleeping behaviour, physical activity, feelings of anxiety or depression, thoughts about fatigue. Includes education and assignments.	Unclear; stated links to relevant websites were given. However not clear what websites these were.	No	No	Yes; participants completed screening questionnaires (eg.fatigue, mood, physical activity) and feedback given via traffic light system referring them to modules most relevant for them. After 30 days participants invited to evaluate their progress of reaching their goal, and make a new goal if neccessary.	Yes; support to develop, carry out, review and adapt personal action plans for physical activity, diet, smoking cessation.	No	Yes; the KNW forum allows participants to ask the KNW team questions.	Yes; states psycho-education and assignments given on preparing for difficult work-related converstions with different people including an occupational physician.	Yes; training for asking for help at work; making a weekly plan of daily activities and rest to ensure personal limits are not exceeded. Across modules participants are asked to monitor their behaviour e.g. daily activities, their sleep and wake times.	Yes; information on specific exercises and sport activities tailored to participant’s individual situation, physical limitation and dietary advice personalised to individuals situation and any medical or treatment related problems.	Yes; encouragement of goal setting, action and coping planning in all modules. Use of cogntive behavioural therapy strategies of monitoring behaviour or thoughts, challenging dysfunctional cognitions, planning pleasant activities, setting new goals and use of relaxation and mindfulness assignments.	Yes; KNW forum was available for interaction with peer cancer survivors and social support.	Yes; modules covered physical activity, deit and smoking.
Yun 2012	Yes; included a general introduction to cancer-related fatigue (CRF), energy conservation, physical activity, nutrition, sleep hygiene, pain control and distress management.	No	No	No	No	No	No	No	No	Unclear; does not state what educational areas covered.	Unclear; does not state what educational areas covered.	Unclear; does not state what educational areas covered.	No	Yes; physical activity, nutrition and sleep hygiene were educational areas.
Zhang 2015	Yes; all participants attended biofeedback session and were taught pelvic floor muscle exercises. Problem-solving therapy sessions could involvement management of consumption on noncaffeinated fluid, setting bladder voiding schedules, maintaining at diet to avoid constipation and performing daily exercise.	No	No	Unclear; two health psychologists and a nurse specialist delivered the problem solving therapy to all participants but not clear if this included a review of participants condition/self-management.	Unclear; two health psychologists and a nurse specialist delivered the problem solving therapy but not clear if this included monitoring of condition with feedback.	No	No	No	No	Unclear; stated that participants could choose a prioritise a secondary goal. Stated goals included setting bladder voiding schedules.	Yes; all participants taught PFME. Secondary goals could include consuming noncaffeinated fluid, setting bladder voiding schedules, maintaining a diet which would avoid constipation and performing daily exercise.	Unclear; not specified what was involved in problem solving therapy for all participants.	Biofeedback plus support arm: Yes; included peer support. Biofeedback plus telephone: No.	Yes; all participants could choose secondary goals which could include consuming noncaffeinated fluid, maintaining a diet which would avoid constipation and performing daily exercise.
CBT = Cognitive behavioural therapy; CRF = Cancer-related fatigue; HCP = Healthcare professional; HNA = Health needs assessment; HNCP = Head and neck cancer survivor self-management care plan; KNW = Kanker Nazorg Wijzer; PFME = Pelvic floor muscle exercises; PRO = Patient-reported outcome; PST = Problem solving therapy; PT = Physical therapy; QoL = Quality of life
